# Supplementary material for: Transcriptomic and epigenetic regulation of hair cell regeneration in the mouse utricle and its potentiation by Atoh1
Source: eLife. 2019 Apr 29;8:e44328. doi: 10.7554/eLife.44328 (PMC6504235; doi:10.7554/eLife.44328)
Supplement: Figure 6—source data 1. [file elife-44328-fig6-data1.xlsx]

## Sheet: Sheet1
	Consensus	Adult cSC	Atoh1	tdTomato	uHC	uSC	P1 cHC	P1 cSC
AMYB(HTH)/Testes-AMYB-ChIP-Seq(GSE44588)/Homer	TGGCAGTTGG	0.1	0.001	0.001	1e-16	0.01	1e-26	1e-1675
AP-1(bZIP)/ThioMac-PU.1-ChIP-Seq(GSE21512)/Homer	VTGACTCATC	1e-98	1e-9864	1e-7219	1e-792	1e-2640	1e-34	1e-1382
AP-2alpha(AP2)/Hela-AP2alpha-ChIP-Seq(GSE31477)/Homer	ATGCCCTGAGGC	1	1e-212	1e-70	1	1	0.1	1e-1360
AP-2gamma(AP2)/MCF7-TFAP2C-ChIP-Seq(GSE21234)/Homer	SCCTSAGGSCAW	1	1e-214	1e-63	1	1	1e-07	1e-1165
Ap4(bHLH)/AML-Tfap4-ChIP-Seq(GSE45738)/Homer	NAHCAGCTGD	1	1e-133	1e-31	1e-15	0.0001	1e-390	1e-1098
ARE(NR)/LNCAP-AR-ChIP-Seq(GSE27824)/Homer	RGRACASNSTGTYCYB	1	1	1	1	1	1	1e-1086
AR-halfsite(NR)/LNCaP-AR-ChIP-Seq(GSE27824)/Homer	CCAGGAACAG	1	1	1	1	0.01	1e-09	1e-1037
Arnt:Ahr(bHLH)/MCF7-Arnt-ChIP-Seq(Lo_et_al.)/Homer	TBGCACGCAA	1e-05	1	1	0.1	1	1	1e-1025
Ascl1(bHLH)/NeuralTubes-Ascl1-ChIP-Seq(GSE55840)/Homer	NNVVCAGCTGBN	1	0.0001	1	1e-29	1e-08	1e-1023	1e-962
Atf1(bZIP)/K562-ATF1-ChIP-Seq(GSE31477)/Homer	GATGACGTCA	1e-108	1e-961	1e-700	1e-214	1e-240	1e-73	1e-799
Atf2(bZIP)/3T3L1-Atf2-ChIP-Seq(GSE56872)/Homer	NRRTGACGTCAT	1e-84	1e-1251	1e-930	1e-207	1e-242	1e-51	1e-717
Atf3(bZIP)/GBM-ATF3-ChIP-Seq(GSE33912)/Homer	DATGASTCATHN	1e-111	1e-10657	1e-7839	1e-858	1e-2846	1e-33	1e-662
Atf4(bZIP)/MEF-Atf4-ChIP-Seq(GSE35681)/Homer	MTGATGCAAT	1e-07	1e-140	1e-98	1e-58	1e-53	1e-45	1e-660
Atf7(bZIP)/3T3L1-Atf7-ChIP-Seq(GSE56872)/Homer	NGRTGACGTCAY	1e-92	1e-1291	1e-981	1e-212	1e-246	1e-59	1e-653
Atoh1(bHLH)/Cerebellum-Atoh1-ChIP-Seq(GSE22111)/Homer	VNRVCAGCTGGY	1	1e-107	0.1	1e-09	0.1	1e-1040	1e-629
Bach1(bZIP)/K562-Bach1-ChIP-Seq(GSE31477)/Homer	AWWNTGCTGAGTCAT	1e-15	1e-1009	1e-945	1e-126	1e-452	0.1	1e-619
Bach2(bZIP)/OCILy7-Bach2-ChIP-Seq(GSE44420)/Homer	TGCTGAGTCA	1e-48	1e-3473	1e-2758	1e-429	1e-1179	1e-12	1e-602
Bapx1(Homeobox)/VertebralCol-Bapx1-ChIP-Seq(GSE36672)/Homer	TTRAGTGSYK	1	1	1	1	1	0.0001	1e-599
Barx1(Homeobox)/Stomach-Barx1.3xFlag-ChIP-Seq(GSE69483)/Homer	AAACMATTAN	1	0.1	0.001	1	1	1e-07	1e-595
BATF(bZIP)/Th17-BATF-ChIP-Seq(GSE39756)/Homer	DATGASTCAT	1e-100	1e-10201	1e-7551	1e-834	1e-2745	1e-33	1e-497
Bcl6(Zf)/Liver-Bcl6-ChIP-Seq(GSE31578)/Homer	NNNCTTTCCAGGAAA	1	1	1	0.001	1e-09	1	1e-480
bHLHE40(bHLH)/HepG2-BHLHE40-ChIP-Seq(GSE31477)/Homer	KCACGTGMCN	1e-29	1e-08	1e-07	1e-37	1e-24	1e-12	1e-453
BMAL1(bHLH)/Liver-Bmal1-ChIP-Seq(GSE39860)/Homer	GNCACGTG	0.01	1	1	1e-15	0.1	1e-18	1e-380
BMYB(HTH)/Hela-BMYB-ChIP-Seq(GSE27030)/Homer	NHAACBGYYV	0.0001	1e-15	1e-07	1e-21	0.001	1e-38	1e-361
BORIS(Zf)/K562-CTCFL-ChIP-Seq(GSE32465)/Homer	CNNBRGCGCCCCCTGSTGGC	1e-807	1e-1483	1e-801	1e-3766	1e-1932	1e-1891	1e-324
Brachyury(T-box)/Mesoendoderm-Brachyury-ChIP-exo(GSE54963)/Homer	ANTTMRCASBNNNGTGYKAAN	1	1	1	0.1	0.01	1e-08	1e-293
Brn1(POU,Homeobox)/NPC-Brn1-ChIP-Seq(GSE35496)/Homer	TATGCWAATBAV	1e-18	1e-10	1e-21	1e-20	0.1	1e-41	1e-264
Brn2(POU,Homeobox)/NPC-Brn2-ChIP-Seq(GSE35496)/Homer	ATGAATATTC	0.01	1e-28	1e-21	1e-186	1e-13	1e-218	1e-258
bZIP:IRF(bZIP,IRF)/Th17-BatF-ChIP-Seq(GSE39756)/Homer	NAGTTTCABTHTGACTNW	1	1e-19	1e-08	0.001	1e-10	0.01	1e-252
CArG(MADS)/PUER-Srf-ChIP-Seq(Sullivan_et_al.)/Homer	CCATATATGGNM	0.01	1e-08	0.0001	0.01	1e-06	0.1	1e-248
Cdx2(Homeobox)/mES-Cdx2-ChIP-Seq(GSE14586)/Homer	GYMATAAAAH	1	1	1	1	1	1	1e-247
CDX4(Homeobox)/ZebrafishEmbryos-Cdx4.Myc-ChIP-Seq(GSE48254)/Homer	NGYCATAAAWCH	1	0.0001	0.0001	0.0001	0.01	0.01	1e-228
CEBP(bZIP)/ThioMac-CEBPb-ChIP-Seq(GSE21512)/Homer	ATTGCGCAAC	1e-05	1e-69	1e-51	1e-12	1e-61	1	1e-226
CEBP:AP1(bZIP)/ThioMac-CEBPb-ChIP-Seq(GSE21512)/Homer	DRTGTTGCAA	0.001	1e-66	1e-62	1e-28	1e-31	1e-32	1e-224
CEBP:CEBP(bZIP)/MEF-Chop-ChIP-Seq(GSE35681)/Homer	NTNATGCAAYMNNHTGMAAY	1	0.1	0.01	0.01	1	1e-07	1e-221
Chop(bZIP)/MEF-Chop-ChIP-Seq(GSE35681)/Homer	ATTGCATCAT	0.001	1e-123	1e-101	1e-46	1e-36	1e-34	1e-220
CHR(?)/Hela-CellCycle-Expression/Homer	SRGTTTCAAA	0.1	1	1	1	0.1	1	1e-216
c-Jun-CRE(bZIP)/K562-cJun-ChIP-Seq(GSE31477)/Homer	ATGACGTCATCY	1e-74	1e-1315	1e-972	1e-199	1e-265	1e-55	1e-163
CLOCK(bHLH)/Liver-Clock-ChIP-Seq(GSE39860)/Homer	GHCACGTG	1e-29	1e-36	1e-13	1e-63	1e-30	1e-24	1e-157
c-Myc(bHLH)/LNCAP-cMyc-ChIP-Seq(Unpublished)/Homer	VCCACGTG	1e-13	0.01	1	1e-18	1e-11	1e-08	1e-155
c-Myc(bHLH)/mES-cMyc-ChIP-Seq(GSE11431)/Homer	VVCCACGTGG	1	1	1	1	1	1	1e-153
COUP-TFII(NR)/Artia-Nr2f2-ChIP-Seq(GSE46497)/Homer	AGRGGTCA	1e-05	1e-43	1e-23	1e-19	1	1	1e-148
CRE(bZIP)/Promoter/Homer	CSGTGACGTCAC	1e-79	1e-271	1e-245	1e-176	1e-153	1e-59	1e-125
CRX(Homeobox)/Retina-Crx-ChIP-Seq(GSE20012)/Homer	GCTAATCC	1	1	1	1	1	1	1e-125
CTCF(Zf)/CD4+-CTCF-ChIP-Seq(Barski_et_al.)/Homer	AYAGTGCCMYCTRGTGGCCA	1e-1208	1e-2121	1e-1166	1e-5257	1e-2903	1e-2534	1e-122
CTCF-SatelliteElement(Zf?)/CD4+-CTCF-ChIP-Seq(Barski_et_al.)/Homer	TGCAGTTCCMVNWRTGGCCA	1e-46	1e-19	1e-16	1e-153	1e-50	1e-75	1e-120
Cux2(Homeobox)/Liver-Cux2-ChIP-Seq(GSE35985)/Homer	HNRAATCAAT	1	1	1	1e-07	1	1e-14	1e-120
DMRT1(DM)/Testis-DMRT1-ChIP-Seq(GSE64892)/Homer	TWGHWACAWTGTWDC	1	1e-18	0.0001	1e-06	0.1	1e-07	1e-120
DMRT6(DM)/Testis-DMRT6-ChIP-Seq(GSE60440)/Homer	YDGHTACAWTGTADC	1	1e-23	1e-09	1e-05	0.1	0.0001	1e-115
DUX4(Homeobox)/Myoblasts-DUX4.V5-ChIP-Seq(GSE75791)/Homer	NWTAAYCYAATCAWN	1	1	1	0.0001	1	1e-05	1e-114
E2A(bHLH),near_PU.1/Bcell-PU.1-ChIP-Seq(GSE21512)/Homer	NVCACCTGBN	1	1	1	1e-21	0.01	1e-374	1e-113
E2A(bHLH)/proBcell-E2A-ChIP-Seq(GSE21978)/Homer	DNRCAGCTGY	1	1	1	1e-12	1	1e-689	1e-112
E2F(E2F)/Hela-CellCycle-Expression/Homer	TTSGCGCGAAAA	0.001	0.001	1	1e-05	0.001	0.1	1e-106
E2F1(E2F)/Hela-E2F1-ChIP-Seq(GSE22478)/Homer	CWGGCGGGAA	1	0.001	0.1	0.01	0.001	1	1e-106
E2F3(E2F)/MEF-E2F3-ChIP-Seq(GSE71376)/Homer	BTKGGCGGGAAA	1e-05	1e-17	1e-18	1e-27	1e-19	0.0001	1e-103
E2F4(E2F)/K562-E2F4-ChIP-Seq(GSE31477)/Homer	GGCGGGAAAH	1e-16	1e-32	1e-32	1e-37	1e-30	1e-15	1e-100
E2F6(E2F)/Hela-E2F6-ChIP-Seq(GSE31477)/Homer	GGCGGGAARN	0.1	1e-13	1e-10	1e-07	1e-10	0.0001	1e-98
E2F7(E2F)/Hela-E2F7-ChIP-Seq(GSE32673)/Homer	VDTTTCCCGCCA	0.0001	0.01	0.001	0.0001	1e-08	0.01	1e-98
EBF(EBF)/proBcell-EBF-ChIP-Seq(GSE21978)/Homer	DGTCCCYRGGGA	1e-25	0.0001	0.01	1e-30	1e-36	1e-325	1e-98
EBF1(EBF)/Near-E2A-ChIP-Seq(GSE21512)/Homer	GTCCCCWGGGGA	1e-18	1e-44	1e-13	1e-11	1e-43	1e-165	1e-97
EBNA1(EBV-virus)/Raji-EBNA1-ChIP-Seq(GSE30709)/Homer	GGYAGCAYDTGCTDCCCNNN	1	1	1	0.1	1	1	1e-96
E-box(bHLH)/Promoter/Homer	SSGGTCACGTGA	1e-40	1e-54	1e-44	1e-88	1e-53	1e-38	1e-95
Egr1(Zf)/K562-Egr1-ChIP-Seq(GSE32465)/Homer	TGCGTGGGYG	1e-08	1e-43	1e-24	1e-12	1e-22	1	1e-86
Egr2(Zf)/Thymocytes-Egr2-ChIP-Seq(GSE34254)/Homer	NGCGTGGGCGGR	1e-21	1e-70	1e-37	1e-51	1e-48	1e-07	1e-86
EHF(ETS)/LoVo-EHF-ChIP-Seq(GSE49402)/Homer	AVCAGGAAGT	1e-44	1e-55	1e-67	1e-40	1e-30	1e-10	1e-81
EKLF(Zf)/Erythrocyte-Klf1-ChIP-Seq(GSE20478)/Homer	NWGGGTGTGGCY	1e-73	1e-22	1e-18	1e-27	1e-30	1e-07	1e-80
ELF1(ETS)/Jurkat-ELF1-ChIP-Seq(SRA014231)/Homer	AVCCGGAAGT	1e-166	1e-204	1e-228	1e-171	1e-158	1e-69	1e-78
ELF3(ETS)/PDAC-ELF3-ChIP-Seq(GSE64557)/Homer	ANCAGGAAGT	1e-27	1e-48	1e-47	1e-12	1e-09	0.1	1e-72
ELF5(ETS)/T47D-ELF5-ChIP-Seq(GSE30407)/Homer	ACVAGGAAGT	1e-55	1e-41	1e-62	1e-25	1e-28	0.001	1e-72
Elk1(ETS)/Hela-Elk1-ChIP-Seq(GSE31477)/Homer	HACTTCCGGY	1e-175	1e-216	1e-220	1e-179	1e-173	1e-79	1e-69
Elk4(ETS)/Hela-Elk4-ChIP-Seq(GSE31477)/Homer	NRYTTCCGGY	1e-184	1e-212	1e-232	1e-206	1e-184	1e-96	1e-68
Eomes(T-box)/H9-Eomes-ChIP-Seq(GSE26097)/Homer	ATTAACACCT	1	1	1	1	1	1e-38	1e-64
ERE(NR),IR3/MCF7-ERa-ChIP-Seq(Unpublished)/Homer	VAGGTCACNSTGACC	1	1e-10	1e-09	1	0.1	1	1e-64
ERG(ETS)/VCaP-ERG-ChIP-Seq(GSE14097)/Homer	ACAGGAAGTG	1e-79	1e-170	1e-145	1e-85	1e-69	1e-41	1e-63
Erra(NR)/HepG2-Erra-ChIP-Seq(GSE31477)/Homer	CAAAGGTCAG	1	0.1	1	1e-07	1	1	1e-61
Esrrb(NR)/mES-Esrrb-ChIP-Seq(GSE11431)/Homer	KTGACCTTGA	1	1	1	1	1	1	1e-59
ETS(ETS)/Promoter/Homer	AACCGGAAGT	1e-173	1e-205	1e-229	1e-162	1e-173	1e-62	1e-59
ETS:E-box(ETS,bHLH)/HPC7-Scl-ChIP-Seq(GSE22178)/Homer	AGGAARCAGCTG	1	1e-08	1	0.001	1	1e-26	1e-58
ETS:RUNX(ETS,Runt)/Jurkat-RUNX1-ChIP-Seq(GSE17954)/Homer	RCAGGATGTGGT	1e-09	1e-108	1e-42	1e-06	1e-07	0.1	1e-58
ETS1(ETS)/Jurkat-ETS1-ChIP-Seq(GSE17954)/Homer	ACAGGAAGTG	1e-100	1e-175	1e-158	1e-74	1e-73	1e-22	1e-57
Ets1-distal(ETS)/CD4+-PolII-ChIP-Seq(Barski_et_al.)/Homer	MACAGGAAGT	1e-10	1e-89	1e-64	1e-15	1e-05	0.0001	1e-57
ETV1(ETS)/GIST48-ETV1-ChIP-Seq(GSE22441)/Homer	AACCGGAAGT	1e-95	1e-130	1e-135	1e-76	1e-74	1e-28	1e-57
Etv2(ETS)/ES-ER71-ChIP-Seq(GSE59402)/Homer(0.967)	NNAYTTCCTGHN	1e-65	1e-189	1e-159	1e-77	1e-67	1e-31	1e-55
EWS:ERG-fusion(ETS)/CADO_ES1-EWS:ERG-ChIP-Seq(SRA014231)/Homer	ATTTCCTGTN	1e-11	1e-74	1e-61	1e-18	1e-10	1e-10	1e-53
EWS:FLI1-fusion(ETS)/SK_N_MC-EWS:FLI1-ChIP-Seq(SRA014231)/Homer	VACAGGAAAT	1e-78	1e-132	1e-107	1e-80	1e-71	1e-49	1e-52
Fli1(ETS)/CD8-FLI-ChIP-Seq(GSE20898)/Homer	NRYTTCCGGH	1e-138	1e-237	1e-210	1e-149	1e-116	1e-83	1e-52
Fosl2(bZIP)/3T3L1-Fosl2-ChIP-Seq(GSE56872)/Homer	NATGASTCABNN	1e-116	1e-9129	1e-6849	1e-945	1e-2510	1e-29	1e-51
Fox:Ebox(Forkhead,bHLH)/Panc1-Foxa2-ChIP-Seq(GSE47459)/Homer	NNNVCTGWGYAAACASN	1	1e-45	1e-18	1e-16	1e-17	0.001	1e-50
FOXA1(Forkhead)/LNCAP-FOXA1-ChIP-Seq(GSE27824)/Homer	WAAGTAAACA	1	1e-13	0.1	0.0001	0.1	1	1e-47
FOXA1(Forkhead)/MCF7-FOXA1-ChIP-Seq(GSE26831)/Homer	WAAGTAAACA	1	1e-11	0.1	0.001	0.1	1	1e-45
FOXA1:AR(Forkhead,NR)/LNCAP-AR-ChIP-Seq(GSE27824)/Homer	AGTAAACAAAAAAGAACAND	1	1	1	1	1	1	1e-45
Foxa2(Forkhead)/Liver-Foxa2-ChIP-Seq(GSE25694)/Homer	CYTGTTTACWYW	1	1e-40	1e-23	1e-16	1e-15	0.001	1e-45
Foxa3(Forkhead)/Liver-Foxa3-ChIP-Seq(GSE77670)/Homer	BSNTGTTTACWYWGN	1	1e-31	1e-16	1e-17	1e-10	0.1	1e-44
Foxf1(Forkhead)/Lung-Foxf1-ChIP-Seq(GSE77951)/Homer	WWATRTAAACAN	0.1	1e-19	1e-07	1e-07	0.001	0.01	1e-43
Foxh1(Forkhead)/hESC-FOXH1-ChIP-Seq(GSE29422)/Homer	NNTGTGGATTSS	0.0001	1e-21	1e-14	0.01	1e-11	0.1	1e-38
FOXK1(Forkhead)/HEK293-FOXK1-ChIP-Seq(GSE51673)/Homer	NVWTGTTTAC	1e-05	1e-44	1e-23	1e-12	1e-18	0.001	1e-38
FOXK2(Forkhead)/U2OS-FOXK2-ChIP-Seq(E-MTAB-2204)/Homer	SCHTGTTTACAT	1e-05	1e-36	1e-15	1e-13	1e-23	1e-07	1e-36
FoxL2(Forkhead)/Ovary-FoxL2-ChIP-Seq(GSE60858)/Homer	WWTRTAAACAVG	1	1e-15	1e-05	0.01	0.01	1	1e-35
FOXM1(Forkhead)/MCF7-FOXM1-ChIP-Seq(GSE72977)/Homer	TRTTTACTTW	1	0.0001	1	0.001	0.1	1	1e-34
Foxo1(Forkhead)/RAW-Foxo1-ChIP-Seq(Fan_et_al.)/Homer	CTGTTTAC	1e-07	1e-92	1e-71	1e-40	1e-40	1e-57	1e-34
Foxo3(Forkhead)/U2OS-Foxo3-ChIP-Seq(E-MTAB-2701)/Homer	DGTAAACA	0.0001	1e-47	1e-21	1e-09	1e-13	0.01	1e-33
FOXP1(Forkhead)/H9-FOXP1-ChIP-Seq(GSE31006)/Homer	NYYTGTTTACHN	1e-05	1e-32	1e-18	1e-05	1e-10	0.001	1e-33
Fra1(bZIP)/BT549-Fra1-ChIP-Seq(GSE46166)/Homer	NNATGASTCATH	1e-117	1e-10797	1e-8116	1e-1003	1e-2853	1e-58	1e-31
Fra2(bZIP)/Striatum-Fra2-ChIP-Seq(GSE43429)/Homer	GGATGACTCATC	1e-117	1e-10140	1e-7720	1e-895	1e-2698	1e-28	1e-30
FXR(NR),IR1/Liver-FXR-ChIP-Seq(Chong_et_al.)/Homer	AGGTCANTGACCTB	1	1e-16	1e-09	1	0.1	1	1e-29
GABPA(ETS)/Jurkat-GABPa-ChIP-Seq(GSE17954)/Homer	RACCGGAAGT	1e-140	1e-178	1e-181	1e-123	1e-119	1e-47	1e-29
GATA(Zf),IR3/iTreg-Gata3-ChIP-Seq(GSE20898)/Homer	NNNNNBAGATAWYATCTVHN	1e-10	1e-74	1e-57	0.0001	1e-05	1e-69	1e-28
GATA(Zf),IR4/iTreg-Gata3-ChIP-Seq(GSE20898)/Homer	NAGATWNBNATCTNN	1e-05	1e-15	1e-05	0.1	1e-05	1e-71	1e-28
GATA:SCL(Zf,bHLH)/Ter119-SCL-ChIP-Seq(GSE18720)/Homer	CRGCTGBNGNSNNSAGATAA	1e-09	1	0.1	0.0001	1e-07	1e-15	1e-28
Gata1(Zf)/K562-GATA1-ChIP-Seq(GSE18829)/Homer	SAGATAAGRV	1e-21	0.001	0.0001	0.001	1e-17	1e-131	1e-27
Gata2(Zf)/K562-GATA2-ChIP-Seq(GSE18829)/Homer	BBCTTATCTS	1e-22	0.1	0.0001	0.01	1e-17	1e-122	1e-27
GATA3(Zf),DR4/iTreg-Gata3-ChIP-Seq(GSE20898)/Homer	AGATGKDGAGATAAG	1	1	0.01	1	1	1e-12	1e-26
GATA3(Zf),DR8/iTreg-Gata3-ChIP-Seq(GSE20898)/Homer	AGATSTNDNNDSAGATAASN	1	1	1	1	1	1e-08	1e-25
GATA3(Zf)/iTreg-Gata3-ChIP-Seq(GSE20898)/Homer	AGATAASR	1e-18	1	1	0.0001	1e-10	1e-101	1e-24
Gata4(Zf)/Heart-Gata4-ChIP-Seq(GSE35151)/Homer	NBWGATAAGR	1e-25	1	0.01	0.0001	1e-13	1e-105	1e-23
Gata6(Zf)/HUG1N-GATA6-ChIP-Seq(GSE51936)/Homer	YCTTATCTBN	1e-24	1	0.0001	0.001	1e-14	1e-111	1e-23
Gfi1b(Zf)/HPC7-Gfi1b-ChIP-Seq(GSE22178)/Homer	MAATCACTGC	0.0001	1e-27	1e-28	1	1e-11	1	1e-21
GFX(?)/Promoter/Homer	ATTCTCGCGAGA	1e-31	1e-32	1e-21	1e-43	1e-47	1e-21	1e-21
GFY(?)/Promoter/Homer	ACTACAATTCCC	1e-88	1e-84	1e-107	1e-144	1e-152	1e-84	1e-20
GFY-Staf(?,Zf)/Promoter/Homer	RACTACAATTCCCAGAAKGC	1e-88	1e-50	1e-59	1e-115	1e-142	1e-67	1e-20
GLI3(Zf)/Limb-GLI3-ChIP-Chip(GSE11077)/Homer	CGTGGGTGGTCC	1	1	1	1	1	1	1e-20
GRE(NR),IR3/A549-GR-ChIP-Seq(GSE32465)/Homer	NRGVACABNVTGTYCY	1e-07	1e-07	1e-09	0.01	0.0001	0.01	1e-19
GRE(NR),IR3/RAW264.7-GRE-ChIP-Seq(Unpublished)/Homer	VAGRACAKWCTGTYC	0.0001	1e-22	1e-14	0.1	1e-08	1	1e-19
GRHL2(CP2)/HBE-GRHL2-ChIP-Seq(GSE46194)/Homer	AAACYKGTTWDACMRGTTTB	1e-105	1	1	1e-10	1e-158	1	1e-18
GSC(Homeobox)/FrogEmbryos-GSC-ChIP-Seq(DRA000576)/Homer	RGGATTAR	1	1	1	1	1	1	1e-18
Hand2(bHLH)/Mesoderm-Hand2-ChIP-Seq(GSE61475)/Homer	TGACANARRCCAGRC	1	0.1	1	1e-08	0.0001	0.001	1e-16
HEB(bHLH)/mES-Heb-ChIP-Seq(GSE53233)/Homer	VCAGCTGBNN	1	1	1	1e-20	0.001	1e-815	1e-16
HIF-1a(bHLH)/MCF7-HIF1a-ChIP-Seq(GSE28352)/Homer	TACGTGCV	0.1	1	1	1	0.01	1	1e-16
HIF-1b(HLH)/T47D-HIF1b-ChIP-Seq(GSE59937)/Homer	RTACGTGC	0.01	1	1	1	1	1	1e-16
HIF2a(bHLH)/785_O-HIF2a-ChIP-Seq(GSE34871)/Homer	GCACGTACCC	1	1	1	0.01	1	0.0001	1e-16
HLF(bZIP)/HSC-HLF.Flag-ChIP-Seq(GSE69817)/Homer	RTTATGYAAB	1e-08	1e-158	1e-142	1e-60	1e-101	1e-56	1e-16
Hnf1(Homeobox)/Liver-Foxa2-Chip-Seq(GSE25694)/Homer	GGTTAAWCATTAA	1	1	1	1e-140	1	1e-195	1e-15
HNF1b(Homeobox)/PDAC-HNF1B-ChIP-Seq(GSE64557)/Homer	GTTAATNATTAA	1	0.0001	1	1e-316	1	1e-426	1e-15
HNF4a(NR),DR1/HepG2-HNF4a-ChIP-Seq(GSE25021)/Homer	CARRGKBCAAAGTYCA	1	1e-05	0.01	1	1	1	1e-15
HNF6(Homeobox)/Liver-Hnf6-ChIP-Seq(ERP000394)/Homer	NTATYGATCH	1	1	1	1e-09	1	1e-09	1e-15
HOXA2(Homeobox)/mES-Hoxa2-ChIP-Seq(Donaldson_et_al.)/Homer	GYCATCMATCAT	1	0.1	0.001	0.001	1	1e-06	1e-15
HOXA9(Homeobox)/HSC-Hoxa9-ChIP-Seq(GSE33509)/Homer	GGCCATAAATCA	1	1e-36	1e-25	1e-19	0.01	1e-23	1e-14
HOXB13(Homeobox)/ProstateTumor-HOXB13-ChIP-Seq(GSE56288)/Homer	TTTTATKRGG	1	0.01	0.0001	1	0.001	1	1e-14
Hoxb4(Homeobox)/ES-Hoxb4-ChIP-Seq(GSE34014)/Homer	TGATTRATGGCY	1	1e-63	1e-38	1e-16	1e-07	1e-47	1e-14
Hoxc9(Homeobox)/Ainv15-Hoxc9-ChIP-Seq(GSE21812)/Homer	GGCCATAAATCA	1	1e-24	1e-19	1e-28	1	1e-42	1e-14
HOXD13(Homeobox)/Chicken-Hoxd13-ChIP-Seq(GSE38910)/Homer	NCYAATAAAA	1	1	1	1	1	0.1	1e-14
HRE(HSF)/HepG2-HSF1-ChIP-Seq(GSE31477)/Homer	BSTTCTRGAABVTTCYAGAA	1	1	1	1	1	1	1e-13
HRE(HSF)/Striatum-HSF1-ChIP-Seq(GSE38000)/Homer	TTCTAGAABNTTCTA	1	1	1	1	1	1	1e-13
IRF:BATF(IRF:bZIP)/pDC-Irf8-ChIP-Seq(GSE66899)/Homer	CTTTCANTATGACTV	1	1e-39	1e-21	0.001	1e-10	0.001	1e-13
IRF1(IRF)/PBMC-IRF1-ChIP-Seq(GSE43036)/Homer	GAAAGTGAAAGT	0.1	1	0.1	1e-12	1e-24	1e-05	1e-12
IRF2(IRF)/Erythroblas-IRF2-ChIP-Seq(GSE36985)/Homer	GAAASYGAAASY	0.0001	1e-07	0.01	1e-32	1e-23	1e-09	1e-12
IRF3(IRF)/BMDM-Irf3-ChIP-Seq(GSE67343)/Homer	AGTTTCAKTTTC	0.01	0.001	0.1	1e-17	1e-11	1e-09	1e-12
IRF4(IRF)/GM12878-IRF4-ChIP-Seq(GSE32465)/Homer	ACTGAAACCA	1e-06	1e-12	0.0001	1e-82	1e-20	1e-103	1e-11
IRF8(IRF)/BMDM-IRF8-ChIP-Seq(GSE77884)/Homer	GRAASTGAAAST	1e-13	1e-08	1e-05	1e-37	1e-31	1e-19	1e-11
Isl1(Homeobox)/Neuron-Isl1-ChIP-Seq(GSE31456)/Homer	CTAATKGV	1e-08	1e-28	1e-13	1e-50	1e-08	1e-163	1e-11
ISRE(IRF)/ThioMac-LPS-Expression(GSE23622)/Homer	AGTTTCASTTTC	0.1	0.01	1	1e-18	1e-33	1e-06	1e-11
Jun-AP1(bZIP)/K562-cJun-ChIP-Seq(GSE31477)/Homer	GATGASTCATCN	1e-111	1e-8073	1e-6177	1e-851	1e-2300	1e-26	1e-11
JunB(bZIP)/DendriticCells-Junb-ChIP-Seq(GSE36099)/Homer	RATGASTCAT	1e-110	1e-10193	1e-7595	1e-933	1e-2759	1e-43	1e-10
JunD(bZIP)/K562-JunD-ChIP-Seq/Homer	ATGACGTCATCN	1e-59	1e-755	1e-518	1e-182	1e-191	1e-52	1e-10
KLF10(Zf)/HEK293-KLF10.GFP-ChIP-Seq(GSE58341)/Homer	GGGGGTGTGTCC	1e-70	1	1	1e-23	1e-20	1	1e-10
KLF14(Zf)/HEK293-KLF14.GFP-ChIP-Seq(GSE58341)/Homer	RGKGGGCGKGGC	1e-196	1e-179	1e-172	1e-259	1e-230	1e-80	1e-09
KLF3(Zf)/MEF-Klf3-ChIP-Seq(GSE44748)/Homer	NRGCCCCRCCCHBNN	1e-379	1e-312	1e-255	1e-505	1e-390	1e-170	1e-09
Klf4(Zf)/mES-Klf4-ChIP-Seq(GSE11431)/Homer	GCCACACCCA	1e-220	1e-116	1e-109	1e-193	1e-156	1e-47	1e-09
KLF5(Zf)/LoVo-KLF5-ChIP-Seq(GSE49402)/Homer	DGGGYGKGGC	1e-306	1e-186	1e-170	1e-290	1e-283	1e-82	1e-08
KLF6(Zf)/PDAC-KLF6-ChIP-Seq(GSE64557)/Homer	MKGGGYGTGGCC	1e-258	1e-172	1e-153	1e-277	1e-236	1e-88	1e-08
Klf9(Zf)/GBM-Klf9-ChIP-Seq(GSE62211)/Homer	GCCACRCCCACY	1e-220	1e-145	1e-136	1e-312	1e-232	1e-63	1e-08
Lhx1(Homeobox)/EmbryoCarcinoma-Lhx1-ChIP-Seq(GSE70957)/Homer	NNYTAATTAR	0.0001	1e-37	1e-20	1e-187	1e-13	1e-516	1e-08
Lhx2(Homeobox)/HFSC-Lhx2-ChIP-Seq(GSE48068)/Homer	TAATTAGN	1e-05	1e-90	1e-54	1e-170	1e-28	1e-437	1e-08
Lhx3(Homeobox)/Neuron-Lhx3-ChIP-Seq(GSE31456)/Homer	ADBTAATTAR	1e-12	1e-88	1e-54	1e-219	1e-45	1e-545	1e-08
LXRE(NR),DR4/RAW-LXRb.biotin-ChIP-Seq(GSE21512)/Homer	RGGTTACTANAGGTCA	1e-06	1e-14	1e-05	1e-14	1e-05	1	1e-07
MafA(bZIP)/Islet-MafA-ChIP-Seq(GSE30298)/Homer	TGCTGACTCA	0.1	1e-323	1e-291	1e-44	1e-137	0.1	1e-07
MafB(bZIP)/BMM-Mafb-ChIP-Seq(GSE75722)/Homer	WNTGCTGASTCAGCANWTTY	1	1e-276	1e-286	0.0001	1e-110	1	1e-07
MafF(bZIP)/HepG2-MafF-ChIP-Seq(GSE31477)/Homer	HWWGTCAGCAWWTTT	1	0.0001	1e-13	0.1	1e-06	1	1e-07
MafK(bZIP)/C2C12-MafK-ChIP-Seq(GSE36030)/Homer	GCTGASTCAGCA	0.01	1e-781	1e-660	1e-40	1e-325	1	1e-07
Maz(Zf)/HepG2-Maz-ChIP-Seq(GSE31477)/Homer	GGGGGGGG	1e-41	1e-23	1e-26	1e-67	1e-53	1e-07	1e-06
Mef2a(MADS)/HL1-Mef2a.biotin-ChIP-Seq(GSE21529)/Homer	CYAAAAATAG	0.0001	1e-101	1e-46	0.001	1e-26	1	1e-06
Mef2b(MADS)/HEK293-Mef2b.V5-ChIP-Seq(GSE67450)/Homer	GCTATTTTTGGM	0.001	1e-92	1e-37	1	1e-07	1	1e-05
Mef2c(MADS)/GM12878-Mef2c-ChIP-Seq(GSE32465)/Homer	DCYAAAAATAGM	0.1	1e-107	1e-53	0.01	1e-14	1	1e-05
Mef2d(MADS)/Retina-Mef2d-ChIP-Seq(GSE61391)/Homer	GCTATTTTTAGC	0.01	1e-166	1e-92	1e-10	1e-33	0.1	1e-05
Meis1(Homeobox)/MastCells-Meis1-ChIP-Seq(GSE48085)/Homer	VGCTGWCAVB	0.001	1	1	1e-103	1e-20	1e-232	1e-05
MITF(bHLH)/MastCells-MITF-ChIP-Seq(GSE48085)/Homer	RTCATGTGAC	1e-48	1e-280	1e-153	1e-165	1e-100	1e-81	1e-05
MYB(HTH)/ERMYB-Myb-ChIPSeq(GSE22095)/Homer	GGCVGTTR	0.001	1e-11	1e-09	1e-20	0.0001	1e-20	0.0001
Myf5(bHLH)/GM-Myf5-ChIP-Seq(GSE24852)/Homer	BAACAGCTGT	1	1e-56	1e-05	1e-08	0.001	1e-475	0.0001
MyoD(bHLH)/Myotube-MyoD-ChIP-Seq(GSE21614)/Homer	RRCAGCTGYTSY	1	1e-71	0.0001	0.01	1	1e-284	0.0001
MyoG(bHLH)/C2C12-MyoG-ChIP-Seq(GSE36024)/Homer	AACAGCTG	1	1e-55	0.0001	1e-10	1e-06	1e-602	0.0001
Nanog(Homeobox)/mES-Nanog-ChIP-Seq(GSE11724)/Homer	RGCCATTAAC	1e-19	1e-134	1e-92	1e-77	1e-65	1e-136	0.0001
NeuroD1(bHLH)/Islet-NeuroD1-ChIP-Seq(GSE30298)/Homer	GCCATCTGTT	0.0001	1e-91	0.1	1e-67	1e-19	1e-1338	0.0001
NeuroG2(bHLH)/Fibroblast-NeuroG2-ChIP-Seq(GSE75910)/Homer	ACCATCTGTT	1	1e-80	0.1	0.0001	1	1e-865	0.0001
NF1(CTF)/LNCAP-NF1-ChIP-Seq(Unpublished)/Homer	CYTGGCABNSTGCCAR	1e-21	1e-302	1e-238	1e-500	1e-292	1e-322	0.0001
NF1:FOXA1(CTF,Forkhead)/LNCAP-FOXA1-ChIP-Seq(GSE27824)/Homer	WNTGTTTRYTTTGGCA	1	1e-05	1e-07	1e-11	1e-11	0.001	0.001
NF1-halfsite(CTF)/LNCaP-NF1-ChIP-Seq(Unpublished)/Homer	YTGCCAAG	1e-19	1e-81	1e-46	1e-268	1e-241	1e-161	0.001
NFAT(RHD)/Jurkat-NFATC1-ChIP-Seq(Jolma_et_al.)/Homer	ATTTTCCATT	0.001	1e-10	1	1e-35	0.01	1e-24	0.001
NFAT:AP1(RHD,bZIP)/Jurkat-NFATC1-ChIP-Seq(Jolma_et_al.)/Homer	SARTGGAAAAWRTGAGTCAB	0.01	1e-125	1e-93	1e-08	1e-27	0.01	0.001
NF-E2(bZIP)/K562-NFE2-ChIP-Seq(GSE31477)/Homer	GATGACTCAGCA	1e-14	1e-1139	1e-998	1e-144	1e-469	0.1	0.001
NFY(CCAAT)/Promoter/Homer	RGCCAATSRG	1e-230	1e-122	1e-146	1e-269	1e-193	1e-158	0.01
Nkx6.1(Homeobox)/Islet-Nkx6.1-ChIP-Seq(GSE40975)/Homer	GKTAATGR	0.01	1e-113	1e-70	1e-137	1e-42	1e-325	0.01
NPAS2(bHLH)/Liver-NPAS2-ChIP-Seq(GSE39860)/Homer	KCCACGTGAC	0.0001	1	1	1e-21	0.001	1e-31	0.01
NRF(NRF)/Promoter/Homer	STGCGCATGCGC	1e-73	1e-17	1e-20	1e-61	1e-68	0.001	0.01
NRF1(NRF)/MCF7-NRF1-ChIP-Seq(Unpublished)/Homer	CTGCGCATGCGC	1e-60	1e-36	1e-44	1e-86	1e-90	1e-06	0.01
Nrf2(bZIP)/Lymphoblast-Nrf2-ChIP-Seq(GSE37589)/Homer	HTGCTGAGTCAT	1e-14	1e-924	1e-904	1e-110	1e-412	0.1	0.01
OCT:OCT(POU,Homeobox)/NPC-Brn1-ChIP-Seq(GSE35496)/Homer	ATGAATATTCATGAG	0.001	0.01	0.01	1e-09	0.1	1e-24	0.01
OCT:OCT(POU,Homeobox,IR1)/NPC-Brn2-ChIP-Seq(GSE35496)/Homer	ATGAATWATTCATGA	1e-11	1e-54	1e-07	1e-398	0.0001	1e-542	0.01
OCT:OCT-short(POU,Homeobox)/NPC-OCT6-ChIP-Seq(GSE43916)/Homer	ATGCATWATGCATRW	1	1e-133	1e-79	1e-387	1e-09	1e-613	0.01
Oct4(POU,Homeobox)/mES-Oct4-ChIP-Seq(GSE11431)/Homer	ATTTGCATAW	1e-07	0.001	1e-12	1e-07	1	1e-08	0.01
Oct4:Sox17(POU,Homeobox,HMG)/F9-Sox17-ChIP-Seq(GSE44553)/Homer	CCATTGTATGCAAAT	1e-05	1e-79	1e-51	1e-16	1e-42	1e-10	0.01
OCT4-SOX2-TCF-NANOG(POU,Homeobox,HMG)/mES-Oct4-ChIP-Seq(GSE11431)/Homer	ATTTGCATAACAATG	0.001	1e-10	1e-10	0.0001	0.1	0.1	0.01
Oct6(POU,Homeobox)/NPC-Pou3f1-ChIP-Seq(GSE35496)/Homer	WATGCAAATGAG	1e-08	1e-05	1e-09	1e-15	1	1e-35	0.01
Olig2(bHLH)/Neuron-Olig2-ChIP-Seq(GSE30882)/Homer	RCCATMTGTT	1	1e-31	1	0.1	1	1e-669	0.01
PAX3:FKHR-fusion(Paired,Homeobox)/Rh4-PAX3:FKHR-ChIP-Seq(GSE19063)/Homer	ACCRTGACTAATTNN	0.01	1e-72	1e-58	1e-20	1e-15	1e-17	0.1
PAX5(Paired,Homeobox),condensed/GM12878-PAX5-ChIP-Seq(GSE32465)/Homer	GTCACGCTCSCTGM	0.1	1e-38	1e-21	1e-07	1e-17	1e-05	0.1
PAX5(Paired,Homeobox)/GM12878-PAX5-ChIP-Seq(GSE32465)/Homer	GCAGCCAAGCRTGACH	1	1e-12	1e-08	1e-06	0.0001	1e-24	0.1
PAX6(Paired,Homeobox)/Forebrain-Pax6-ChIP-Seq(GSE66961)/Homer	NGTGTTCAVTSAAGCGKAAA	1	0.01	1	1e-05	1	1e-16	0.1
Pax7(Paired,Homeobox)/Myoblast-Pax7-ChIP-Seq(GSE25064)/Homer	TAATCAATTA	1	1	1	1e-07	1	1e-36	0.1
Pax8(Paired,Homeobox)/Thyroid-Pax8-ChIP-Seq(GSE26938)/Homer	GTCATGCHTGRCTGS	1	0.001	0.01	1e-07	0.001	1e-16	0.1
PBX1(Homeobox)/MCF7-PBX1-ChIP-Seq(GSE28007)/Homer	GSCTGTCACTCA	1e-12	1e-10	1e-08	1e-30	1e-08	1e-48	0.1
Pbx3(Homeobox)/GM12878-PBX3-ChIP-Seq(GSE32465)/Homer	SCTGTCAMTCAN	1e-17	1e-14	1e-06	1e-35	1e-09	1e-62	0.1
Pdx1(Homeobox)/Islet-Pdx1-ChIP-Seq(SRA008281)/Homer	YCATYAATCA	1	1e-206	1e-110	1e-82	1e-29	1e-173	0.1
PGR(NR)/EndoStromal-PGR-ChIP-Seq(GSE69539)/Homer	AAGAACATWHTGTTC	1e-07	1e-14	1e-22	0.001	1e-08	1	0.1
Phox2a(Homeobox)/Neuron-Phox2a-ChIP-Seq(GSE31456)/Homer	YTAATYNRATTA	1	1	1	1e-14	1	1e-57	0.1
Pit1(Homeobox)/GCrat-Pit1-ChIP-Seq(GSE58009)/Homer	ATGMATATDC	1	0.1	0.1	1e-17	1	1e-35	0.1
Pit1+1bp(Homeobox)/GCrat-Pit1-ChIP-Seq(GSE58009)/Homer	ATGCATAATTCA	1	1e-41	1e-13	1e-910	0.001	1e-1293	0.1
Pitx1:Ebox(Homeobox,bHLH)/Hindlimb-Pitx1-ChIP-Seq(GSE41591)/Homer	YTAATTRAWWCCAGATGT	0.1	0.1	1	1	1	1e-15	1
Pknox1(Homeobox)/ES-Prep1-ChIP-Seq(GSE63282)/Homer	SCTGTCAVTCAV	1e-22	1e-14	1e-09	1e-30	1e-09	1e-55	1
PRDM9(Zf)/Testis-DMC1-ChIP-Seq(GSE35498)/Homer	ADGGYAGYAGCATCT	1	1	1	1	1	1e-13	1
Prop1(Homeobox)/GHFT1-PROP1.biotin-ChIP-Seq(GSE77302)/Homer	NTAATBNAATTA	1	1	1	1e-16	1	1e-37	1
Ptf1a(bHLH)/Panc1-Ptf1a-ChIP-Seq(GSE47459)/Homer	ACAGCTGTTN	1	1	1	1e-19	0.01	1e-757	1
PU.1(ETS)/ThioMac-PU.1-ChIP-Seq(GSE21512)/Homer	AGAGGAAGTG	1e-05	1e-33	1e-35	1	1	1	1
PU.1:IRF8(ETS:IRF)/pDC-Irf8-ChIP-Seq(GSE66899)/Homer	GGAAGTGAAAST	0.001	0.1	0.1	1e-15	1e-09	1e-06	1
PU.1-IRF(ETS:IRF)/Bcell-PU.1-ChIP-Seq(GSE21512)/Homer	MGGAAGTGAAAC	1e-17	1e-08	0.0001	1e-17	1e-05	1e-13	1
RBPJ:Ebox(?,bHLH)/Panc1-Rbpj1-ChIP-Seq(GSE47459)/Homer	GGGRAARRGRMCAGMTG	1	1	1	1	1	1e-35	1
Rbpj1(?)/Panc1-Rbpj1-ChIP-Seq(GSE47459)/Homer	HTTTCCCASG	1e-15	1e-56	1e-42	1e-35	1e-52	1e-47	1
Reverb(NR),DR2/RAW-Reverba.biotin-ChIP-Seq(GSE45914)/Homer	GTRGGTCASTGGGTCA	0.01	1e-60	1e-40	0.1	0.0001	1	1
RFX(HTH)/K562-RFX3-ChIP-Seq(SRA012198)/Homer	CGGTTGCCATGGCAAC	1e-39	1e-107	1e-119	1e-106	1e-129	1e-116	1
Rfx1(HTH)/NPC-H3K4me1-ChIP-Seq(GSE16256)/Homer	KGTTGCCATGGCAA	1e-24	1e-51	1e-78	1e-80	1e-75	1e-93	1
Rfx2(HTH)/LoVo-RFX2-ChIP-Seq(GSE49402)/Homer	GTTGCCATGGCAACM	1e-36	1e-95	1e-115	1e-100	1e-129	1e-129	1
Rfx5(HTH)/GM12878-Rfx5-ChIP-Seq(GSE31477)/Homer	SCCTAGCAACAG	1e-08	1e-11	1e-12	1e-68	1e-29	1e-95	1
Rfx6(HTH)/Min6b1-Rfx6.HA-ChIP-Seq(GSE62844)/Homer	TGTTKCCTAGCAACM	1e-06	1e-31	1e-21	1e-89	1e-27	1e-132	1
Ronin(THAP)/ES-Thap11-ChIP-Seq(GSE51522)/Homer	RACTACAACTCCCAGVAKGC	1e-103	1e-150	1e-174	1e-210	1e-237	1e-138	1
RORgt(NR)/EL4-RORgt.Flag-ChIP-Seq(GSE56019)/Homer	AAYTAGGTCA	1e-62	1e-24	1e-29	1e-11	1e-24	1	1
RUNX(Runt)/HPC7-Runx1-ChIP-Seq(GSE22178)/Homer	SAAACCACAG	1	1e-979	1e-415	1	1	1	1
RUNX1(Runt)/Jurkat-RUNX1-ChIP-Seq(GSE29180)/Homer	AAACCACARM	1	1e-976	1e-370	1	1	1	1
RUNX2(Runt)/PCa-RUNX2-ChIP-Seq(GSE33889)/Homer	NWAACCACADNN	1	1e-943	1e-412	1	1	1	1
RUNX-AML(Runt)/CD4+-PolII-ChIP-Seq(Barski_et_al.)/Homer	GCTGTGGTTW	1	1e-1008	1e-487	0.0001	1e-05	0.001	1
SCL(bHLH)/HPC7-Scl-ChIP-Seq(GSE13511)/Homer	AVCAGCTG	1	1e-86	1e-17	1e-34	1e-10	1e-369	1
Six1(Homeobox)/Myoblast-Six1-ChIP-Chip(GSE20150)/Homer	GKVTCADRTTWC	1e-52	1e-90	1e-09	1e-1542	1e-122	1e-1873	1
Six2(Homeobox)/NephronProgenitor-Six2-ChIP-Seq(GSE39837)/Homer	GWAAYHTGAKMC	1e-94	1e-109	1e-17	1e-2577	1e-212	1e-3664	1
Slug(Zf)/Mesoderm-Snai2-ChIP-Seq(GSE61475)/Homer	SNGCACCTGCHS	1	1	1	0.01	1	1e-289	1
Smad2(MAD)/ES-SMAD2-ChIP-Seq(GSE29422)/Homer	CTGTCTGG	1	1e-11	1e-05	1e-05	0.001	1e-46	1
Smad3(MAD)/NPC-Smad3-ChIP-Seq(GSE36673)/Homer	TWGTCTGV	1e-25	1e-92	1e-45	1e-68	1e-67	1e-89	1
Smad4(MAD)/ESC-SMAD4-ChIP-Seq(GSE29422)/Homer	VBSYGTCTGG	1	1	1	1e-07	0.1	1e-54	1
Sox10(HMG)/SciaticNerve-Sox3-ChIP-Seq(GSE35132)/Homer	CCWTTGTYYB	1e-126	1e-1726	1e-1260	1e-359	1e-630	1e-303	1
Sox15(HMG)/CPA-Sox15-ChIP-Seq(GSE62909)/Homer	RAACAATGGN	1e-108	1e-1179	1e-865	1e-291	1e-510	1e-230	1
Sox17(HMG)/Endoderm-Sox17-ChIP-Seq(GSE61475)/Homer	CCATTGTTYB	1e-83	1e-858	1e-762	1e-247	1e-408	1e-194	1
Sox2(HMG)/mES-Sox2-ChIP-Seq(GSE11431)/Homer	BCCATTGTTC	1e-108	1e-1177	1e-974	1e-326	1e-539	1e-248	1
Sox3(HMG)/NPC-Sox3-ChIP-Seq(GSE33059)/Homer	CCWTTGTY	1e-117	1e-1630	1e-1260	1e-361	1e-677	1e-329	1
Sox4(HMG)/proB-Sox4-ChIP-Seq(GSE50066)/Homer	YCTTTGTTCC	1e-104	1e-1164	1e-824	1e-274	1e-489	1e-204	1
Sox6(HMG)/Myotubes-Sox6-ChIP-Seq(GSE32627)/Homer	CCATTGTTNY	1e-89	1e-1118	1e-957	1e-257	1e-484	1e-201	1
Sox9(HMG)/Limb-SOX9-ChIP-Seq(GSE73225)/Homer	AGGVNCCTTTGT	1e-129	1e-1348	1e-1008	1e-225	1e-534	1e-93	1
Sp1(Zf)/Promoter/Homer	GGCCCCGCCCCC	1e-441	1e-563	1e-425	1e-742	1e-584	1e-325	1
Sp5(Zf)/mES-Sp5.Flag-ChIP-Seq(GSE72989)/Homer	RGKGGGCGGAGC	1e-386	1e-444	1e-356	1e-630	1e-486	1e-245	1
SPDEF(ETS)/VCaP-SPDEF-ChIP-Seq(SRA014231)/Homer	ASWTCCTGBT	1e-40	1e-34	1e-41	1e-39	1e-31	1e-13	1
SpiB(ETS)/OCILY3-SPIB-ChIP-Seq(GSE56857)/Homer	AAAGRGGAAGTG	1e-08	1e-19	1e-19	0.0001	0.0001	1	1
Srebp1a(bHLH)/HepG2-Srebp1a-ChIP-Seq(GSE31477)/Homer	RTCACSCCAY	1	1e-30	1e-29	0.1	0.0001	1	1
Srebp2(bHLH)/HepG2-Srebp2-ChIP-Seq(GSE31477)/Homer	CGGTCACSCCAC	0.1	1e-10	0.0001	0.1	0.1	1	1
STAT1(Stat)/HelaS3-STAT1-ChIP-Seq(GSE12782)/Homer	NATTTCCNGGAAAT	1e-05	1e-09	1e-17	1e-14	1e-18	1	1
Stat3(Stat)/mES-Stat3-ChIP-Seq(GSE11431)/Homer	CTTCCGGGAA	1e-21	1e-20	1e-28	1e-56	1e-58	1e-16	1
Stat3+il21(Stat)/CD4-Stat3-ChIP-Seq(GSE19198)/Homer	SVYTTCCNGGAARB	0.0001	1e-20	1e-27	1e-45	1e-38	1e-14	1
STAT4(Stat)/CD4-Stat4-ChIP-Seq(GSE22104)/Homer	NYTTCCWGGAAR	1e-07	1e-14	1e-27	1e-34	1e-43	1e-13	1
STAT5(Stat)/mCD4+-Stat5-ChIP-Seq(GSE12346)/Homer	RTTTCTNAGAAA	1e-06	1e-10	1e-19	1e-06	1e-16	1	1
STAT6(Stat)/CD4-Stat6-ChIP-Seq(GSE22104)/Homer	ABTTCYYRRGAA	1e-06	1e-09	1e-13	0.0001	1e-10	1	1
STAT6(Stat)/Macrophage-Stat6-ChIP-Seq(GSE38377)/Homer	TTCCKNAGAA	1e-08	1e-15	1e-17	0.0001	1e-12	1	1
Tbet(T-box)/CD8-Tbet-ChIP-Seq(GSE33802)/Homer	AGGTGTGAAM	1	1	1	1e-17	0.01	1e-79	1
Tbox:Smad(T-box,MAD)/ESCd5-Smad2_3-ChIP-Seq(GSE29422)/Homer	AGGTGHCAGACA	0.1	1	1	1e-05	0.0001	1e-35	1
Tbr1(T-box)/Cortex-Tbr1-ChIP-Seq(GSE71384)/Homer	AAGGTGTKAA	1	1	1	0.1	1	1e-26	1
Tbx20(T-box)/Heart-Tbx20-ChIP-Seq(GSE29636)/Homer	GGTGYTGACAGS	1	1e-06	0.001	1e-30	1e-21	1e-18	1
Tbx5(T-box)/HL1-Tbx5.biotin-ChIP-Seq(GSE21529)/Homer	AGGTGTCA	0.0001	1	1	1e-91	1e-22	1e-317	1
Tcf12(bHLH)/GM12878-Tcf12-ChIP-Seq(GSE32465)/Homer	VCAGCTGYTG	0.001	1e-94	1e-17	1e-44	1e-20	1e-619	1
Tcf21(bHLH)/ArterySmoothMuscle-Tcf21-ChIP-Seq(GSE61369)/Homer	NAACAGCTGG	1	1e-112	1e-14	1e-07	0.1	1e-478	1
Tcf4(HMG)/Hct116-Tcf4-ChIP-Seq(SRA012054)/Homer	ASATCAAAGGVA	0.01	0.01	0.1	0.1	1e-13	1	1
TEAD(TEA)/Fibroblast-PU.1-ChIP-Seq(Unpublished)/Homer	YCWGGAATGY	1e-53	1e-32	1e-26	1e-12	1e-85	1	1
TEAD2(TEA)/Py2T-Tead2-ChIP-Seq(GSE55709)/Homer	CCWGGAATGY	1e-56	1e-10	1e-06	1e-16	1e-68	1	1
TEAD4(TEA)/Tropoblast-Tead4-ChIP-Seq(GSE37350)/Homer	CCWGGAATGY	1e-60	1e-25	1e-22	1e-19	1e-92	1	1
TFE3(bHLH)/MEF-TFE3-ChIP-Seq(GSE75757)/Homer	GTCACGTGACYV	1e-42	1e-90	1e-70	1e-107	1e-67	1e-41	1
Tgif1(Homeobox)/mES-Tgif1-ChIP-Seq(GSE55404)/Homer	YTGWCADY	1e-05	1e-35	1e-16	1e-113	1e-55	1e-224	1
Tgif2(Homeobox)/mES-Tgif2-ChIP-Seq(GSE55404)/Homer	TGTCANYT	1e-14	1e-62	1e-24	1e-279	1e-115	1e-459	1
THRa(NR)/C17.2-THRa-ChIP-Seq(GSE38347)/Homer	GGTCANYTGAGGWCA	0.0001	1e-12	1e-06	1e-21	0.0001	1	1
Tlx?(NR)/NPC-H3K4me1-ChIP-Seq(GSE16256)/Homer	CTGGCAGSCTGCCA	1e-12	1e-97	1e-105	1e-230	1e-125	1e-174	1
Twist(bHLH)/HMLE-TWIST1-ChIP-Seq(Chang_et_al)/Homer	VCAKCTGGNNNCCAGMTGBN	0.0001	0.1	1	1e-11	0.1	1e-126	1
Unknown-ESC-element(?)/mES-Nanog-ChIP-Seq(GSE11724)/Homer	CACAGCAGGGGG	1e-10	1e-33	1e-18	1e-52	1e-40	1e-77	1
USF1(bHLH)/GM12878-Usf1-ChIP-Seq(GSE32465)/Homer	SGTCACGTGR	1e-35	1e-87	1e-49	1e-83	1e-55	1e-46	1
Usf2(bHLH)/C2C12-Usf2-ChIP-Seq(GSE36030)/Homer	GTCACGTGGT	1e-51	1e-128	1e-86	1e-113	1e-67	1e-68	1
X-box(HTH)/NPC-H3K4me1-ChIP-Seq(GSE16256)/Homer	GGTTGCCATGGCAA	1e-21	1e-71	1e-105	1e-67	1e-69	1e-63	1
YY1(Zf)/Promoter/Homer	CAAGATGGCGGC	1e-17	1	0.01	0.001	1e-14	1	1
ZBTB18(Zf)/HEK293-ZBTB18.GFP-ChIP-Seq(GSE58341)/Homer	AACATCTGGA	1	1e-13	1	1	1	1e-24	1
ZBTB33(Zf)/GM12878-ZBTB33-ChIP-Seq(GSE32465)/Homer	GGVTCTCGCGAGAAC	1e-08	1e-14	1e-14	1e-09	1e-23	1e-05	1
ZEB1(Zf)/PDAC-ZEB1-ChIP-Seq(GSE64557)/Homer	VCAGGTRDRY	1	1	1	1e-06	0.1	1e-197	1
Zfp809(Zf)/ES-Zfp809-ChIP-Seq(GSE70799)/Homer	GGGGCTYGKCTGGGA	0.001	1e-05	1e-13	0.001	1e-08	1	1
ZFX(Zf)/mES-Zfx-ChIP-Seq(GSE11431)/Homer	AGGCCTRG	1	1e-41	1e-27	1	0.01	1	1
Zic(Zf)/Cerebellum-ZIC1.2-ChIP-Seq(GSE60731)/Homer	CCTGCTGAGH	0.01	1e-11	1e-07	1e-09	1e-13	1e-17	1
Zic3(Zf)/mES-Zic3-ChIP-Seq(GSE37889)/Homer	GGCCYCCTGCTGDGH	0.0001	1e-22	1e-10	1e-47	1e-27	1e-94	1
ZNF143|STAF(Zf)/CUTLL-ZNF143-ChIP-Seq(GSE29600)/Homer	ATTTCCCAGVAKSCY	1e-35	1e-05	1e-13	1e-09	1e-35	1e-07	1
Znf263(Zf)/K562-Znf263-ChIP-Seq(GSE31477)/Homer	CVGTSCTCCC	0.001	1	1	1e-07	1	1e-17	1
ZNF416(Zf)/HEK293-ZNF416.GFP-ChIP-Seq(GSE58341)/Homer	WDNCTGGGCA	0.001	1e-09	1e-07	1e-07	1e-23	0.001	1
ZNF519(Zf)/HEK293-ZNF519.GFP-ChIP-Seq(GSE58341)/Homer	GAGSCCGAGC	1	1e-10	1e-05	1	0.001	0.1	1
ZNF711(Zf)/SHSY5Y-ZNF711-ChIP-Seq(GSE20673)/Homer	AGGCCTAG	0.1	1e-31	1e-16	1	1	1	1
